# Supplementary material for: Genomics-Assisted Breeding for Quantitative Disease Resistances in Small-Grain Cereals and Maize
Source: Int J Mol Sci. 2020 Dec 19;21(24):9717. doi: 10.3390/ijms21249717 (PMC7766114; doi:10.3390/ijms21249717)
Supplement: Supplementary file 1 [file ijms-21-09717-s001.zip]

Archive with 1 entries (1 files):
- ijms-1036010-supplementary.xlsx
