# Supplementary material for: Genomics-Assisted Breeding for Quantitative Disease Resistances in Small-Grain Cereals and Maize
Source: Int J Mol Sci. 2020 Dec 19;21(24):9717. doi: 10.3390/ijms21249717 (PMC7766114; doi:10.3390/ijms21249717)
Supplement: Supplementary file 1 [file ijms-21-09717-s001.zip › ijms-1036010-supplementary.xlsx]

## Sheet: Supplementary information
Miedaner et al. Genomics-assisted breeding for quantitative disease resistances in small-grain cereals and maize
Supplemental Table S1. Details of the studies for mapping NCLB resistance in maize
					Chr. 1													Chr. 2											Chr. 3											Chr. 4
Reference	Trait	N° of environments	Population size	Mapping appoach	1	1.01	1.02	1.03	1.04	1.05	1.06	1.07	1.08	1.09	1.1	1.11	1.12	2	2.01	2.02	2.03	2.04	2.05	2.06	2.07	2.08	2.09	2.1	3	3.01	3.02	3.03	3.04	3.05	3.06	3.07	3.08	3.09	3.1	4	4.01	4.02	4.03	4.04	4.05	4.06	4.07	4.08	4.09
Galiano-Carneiro et al. (2020)	Severity	6 to 10	742	CIM								1	1							1		1			1								1										1					1
Xia et al. (2020)	Severity	2	333	ICIM		2	1			1	1		1	1	1					1												1	1															1
Lopez-Zuniga et al. (2019)	AUDPC	2	1611	CSSL QTL mapping				1	1	1													1																						1
Torrent (2018)	AUDPC	4	216	GWAS						1		1			1										1										1			1					1
Wang et al. (2018)	Severity	2	314	ICIM																																								1
Chen et al. (2016)	Severity	2	207	CIM				1
Jamann et al. (2016)	AUDPC	3	282	GWAS			1
Ding et al. (2015)	Severity	12	999	GWAS																													1	1												1		1
Jamann et al. (2014)	AUDPC	3	282	GWAS							1
Schaefer & Bernardo (2013)	AUDPC	2	284	GWAS																												1					1	1						1
Van Inghelandt et al. (2012)	Severity	45	1487	GWAS																						1
Poland et al. (2011)	Severity	3	5000	GWAS		1	1	1	1	1	1			1	1	1		1	1	1				1	1					1																	1
Wisser et al. (2011)1	AUDPC	3	253	GWAS
Balint‐Kurti et al. (2010)	AUDPC	3	302	CIM														1	1																													1
Zwonitzer et al. (2010)	AUDPC	11	109	CIM			1			1	1									1	1
Wisser et al. (2006)2	NA	NA	NA	NA			1	2	1	1	2	2	1		1	2				1	1	1	1	1						2	1		1	1	3		1	1	2				1		2			1
Total					0	3	5	5	3	6	6	4	3	2	4	3	0	2	2	5	2	2	2	2	3	1	0	0	0	3	1	2	4	2	4	0	2	3	2	0	0	0	3	2	3	1	1	5	0
1 = Bin information extracted from Lopez-Zuniga et al. (2019); 2= Meta-QTLs resulting from the analyses of 11 studies for NCLB resistance
Abbrevations: AUDPC: Area under the disease progress curve; CSSL: Chromosome segment substitution lines; ICIM: Inclusive composite interval mapping; CIM: Composite interval mapping; SIM: Simple Interval Mapping; GWAS: Genome-wide association study; NA: Not applicable.
Reference
Balint‐Kurti, P.J.; Yang, J.; Esbroeck, G.V.; Jung, J.; Smith, M.E. Use of a maize advanced intercross line for mapping of QTL for northern leaf blight resistance and multiple disease resistance. Crop Sci. 2010, 50, 458–466, doi:10.2135/cropsci2009.02.0066.
Chen, G.; Wang, X.; Long, S.; Jaqueth, J.; Li, B.; Yan, J.; Ding, J. Mapping of QTL conferring resistance to northern corn leaf blight using high-density SNPs in maize. Mol. Breed. 2016, 36, 4, doi:10.1007/s11032-015-0421-3.
Ding, J.; Ali, F.; Chen, G.; Li, H.; Mahuku, G.; Yang, N.; Narro, L.; Magorokosho, C.; Makumbi, D.; Yan, J. Genome-wide association mapping reveals novel sources of resistance to northern corn leaf blight in maize. BMC Plant Biol. 2015, 15, 206, doi:10.1186/s12870-015-0589-z.
Galiano-Carneiro, A.L.; Kessel, B.; Presterl, T.; Miedaner, T. Intercontinental trials reveal stable QTL for northern corn leaf blight resistance in Europe and in Brazil. Theor. Appl. Genet. 2020, doi:10.1007/s00122-020-03682-1.
Jamann, T.M.; Luo, X.; Morales, L.; Kolkman, J.M.; Chung, C.L.; Nelson, R.J. A remorin gene is implicated in quantitative disease resistance in maize. Theor. Appl. Genet. 2016, 129, 591–602, doi:10.1007/s00122-015-2650-6.
Jamann, T.M.; Poland, J.A.; Kolkman, J.M.; Smith, L.G.; Nelson, R.J. Unraveling genomic complexity at a quantitative disease resistance locus in maize. Genetics 2014, 198, 333–344, doi:10.1534/genetics.114.167486.
Lopez-Zuniga, L.O.; Wolters, P.; Davis, S.; Weldekidan, T.; Kolkman, J.M.; Nelson, R.; Hooda, K.S.; Rucker, E.; Thomason, W.; Wisser, R.; et al. Using maize chromosome segment substitution line populations for the identification of loci associated with multiple disease resistance. G3: Genes, Genomes, Genetics 2019, 9, 189–201, doi:10.1534/g3.118.200866.
Poland, J.A.; Bradbury, P.J.; Buckler, E.S.; Nelson, R.J. Genome-wide nested association mapping of quantitative resistance to northern leaf blight in maize. Proc. Natl. Acad. Sci. U.S.A. 2011, 108, 6893–6898, doi:10.1073/pnas.1010894108.
Schaefer, C.M.; Bernardo, R. Genomewide association mapping of flowering time, kernel composition, and disease resistance in historical minnesota maize inbreds. Crop Sci. 2013, 53, 2518–2529, doi:10.2135/cropsci2013.02.0121.
Torrent, I. Caracterización fenotípica y genética de líneas de maíz templado (Zea mays L.) para el comportamiento frente al tizón común (Exserohilum turcicum). [Phenotypic and genetic characterization of temperate inbred lines (Zea mays L.) for the reaction to northern leaf blight (Exserohilum turcicum), translation from Spanish]. M.Sc. thesis, Universidad Nacional de Rosario: Rosario, Argentina,…
Van Inghelandt, D.; Melchinger, A.E.; Martinant, J.-P.; Stich, B. Genome-wide association mapping of flowering time and northern corn leaf blight (Setosphaeria turcica) resistance in a vast commercial maize germplasm set. BMC Plant Biol. 2012, 12, 56, doi:10.1186/1471-2229-12-56.
Wang, J.; Xu, Z.; Yang, J.; Lu, X.; Zhou, Z.; Zhang, C.; Zheng, L.; Tian, R.; Hao, Z.; Yong, H.; et al. qNCLB7.02, a novel QTL for resistance to northern corn leaf blight in maize. Mol. Breed. 2018, 38, 54, doi:10.1007/s11032-017-0770-1.
Wisser, R.J.; Balint-Kurti, P.J.; Nelson, R.J. The genetic architecture of disease resistance in maize: A synthesis of published studies. Phytopathology 2006, 96, 120–129, doi:10.1094/PHYTO-96-0120.
Wisser, R.J.; Kolkman, J.M.; Patzoldt, M.E.; Holland, J.B.; Yu, J.; Krakowsky, M.; Nelson, R.J.; Balint-Kurti, P.J. Multivariate analysis of maize disease resistances suggests a pleiotropic genetic basis and implicates a GST gene. Proc. Natl. Acad. Sci. U.S.A. 2011, 108, 7339–7344, doi:10.1073/pnas.1011739108.
Xia, H.; Gao, W.; Qu, J.; Dai, L.; Gao, Y.; Lu, S.; Zhang, M.; Wang, P.; Wang, T. Genetic mapping of northern corn leaf blight-resistant quantitative trait loci in maize. Medicine 2020, 99, doi:10.1097/MD.0000000000021326.
Zwonitzer, J.C.; Coles, N.D.; Krakowsky, M.D.; Arellano, C.; Holland, J.B.; McMullen, M.D.; Pratt, R.C.; Balint-Kurti, P.J. Mapping resistance quantitative trait loci for three foliar diseases in a maize recombinant inbred line population - Evidence for multiple disease resistance? Phytopathology 2010, 100, 72–79, doi:10.1094/PHYTO-100-1-0072.
[truncated: 55 more columns]
